# Supplementary material for: Repeated Low-Dose Acrolein Triggers Irreversible Lamina Propria Edema in Urinary Bladder, Transient Voiding Behavior and Widening of Eyes to Mechanical Stimuli
Source: Cells. 2021 Dec 9;10(12):3477. doi: 10.3390/cells10123477 (PMC8700116; doi:10.3390/cells10123477)
Supplement: Supplementary file 1 [file cells-10-03477-s001.zip]

Archive with 1 entries (1 files):
- cells-1389893-supplementary.pdf
